# Supplementary material for: Quantitative Proteomics at Early Stages of the Symbiotic Interaction Between Oryza sativa and Nostoc punctiforme Reveals Novel Proteins Involved in the Symbiotic Crosstalk
Source: Plant Cell Physiol. 2022 Apr 4;63(10):1433–45. doi: 10.1093/pcp/pcac043 (PMC9620832; doi:10.1093/pcp/pcac043)
Supplement: pcac043_Supp [file pcac043_supp.zip]

Archive with 3 entries (3 files):
- pcp-2022-e-00016-File008.pdf
- pcp-2022-e-00016-File009.xls
- pcp-2022-e-00016-File010.xlsx
