# Supplementary material for: Quantitative Proteomics at Early Stages of the Symbiotic Interaction Between Oryza sativa and Nostoc punctiforme Reveals Novel Proteins Involved in the Symbiotic Crosstalk
Source: Plant Cell Physiol. 2022 Apr 4;63(10):1433–45. doi: 10.1093/pcp/pcac043 (PMC9620832; doi:10.1093/pcp/pcac043)
Supplement: pcac043_Supp [file pcac043_supp.zip › pcp-2022-e-00016-File010.xlsx]

## Sheet: Hoja1
Sample	Description	Time	Condition	Biologycal Replica	Technical Replica	Type	Size
checksum.txt						OTHER	26537 bit
Conso_swath_24hC_29112018_R1_1.wiff	24h_Nostoc_R1_1	24h	Nostoc	1	1	RAW	16
Conso_swath_24hC_29112018_R1_1.wiff.1.~idx2	24h_Nostoc_R1_1	24h	Nostoc	1	1	OTHER	19
Conso_swath_24hC_29112018_R1_1.wiff.scan	24h_Nostoc_R1_1	24h	Nostoc	1	1	RAW	2979
Conso_swath_24hC_29112018_R1_2.wiff	24h_Nostoc_R1_2	24h	Nostoc	1	2	RAW	16
Conso_swath_24hC_29112018_R1_2.wiff.1.~idx2	24h_Nostoc_R1_2	24h	Nostoc	1	2	OTHER	19
Conso_swath_24hC_29112018_R1_2.wiff.scan	24h_Nostoc_R1_2	24h	Nostoc	1	2	RAW	3062
Conso_swath_24hC_29112018_R1_3.wiff	24h_Nostoc_R1_3	24h	Nostoc	1	3	RAW	16
Conso_swath_24hC_29112018_R1_3.wiff.1.~idx2	24h_Nostoc_R1_3	24h	Nostoc	1	3	OTHER	19
Conso_swath_24hC_29112018_R1_3.wiff.scan	24h_Nostoc_R1_3	24h	Nostoc	1	3	RAW	3115
Conso_swath_24hC_29112018_R2_1.wiff	24h_Nostoc_R2_1	24h	Nostoc	2	1	RAW	16
Conso_swath_24hC_29112018_R2_1.wiff.1.~idx2	24h_Nostoc_R2_1	24h	Nostoc	2	1	OTHER	19
Conso_swath_24hC_29112018_R2_1.wiff.scan	24h_Nostoc_R2_1	24h	Nostoc	2	1	RAW	2763
Conso_swath_24hC_29112018_R2_2.wiff	24h_Nostoc_R2_2	24h	Nostoc	2	2	RAW	16
Conso_swath_24hC_29112018_R2_2.wiff.1.~idx2	24h_Nostoc_R2_2	24h	Nostoc	2	2	OTHER	19
Conso_swath_24hC_29112018_R2_2.wiff.scan	24h_Nostoc_R2_2	24h	Nostoc	2	2	RAW	2832
Conso_swath_24hC_29112018_R2_3.wiff	24h_Nostoc_R2_3	24h	Nostoc	2	3	RAW	16
Conso_swath_24hC_29112018_R2_3.wiff.1.~idx2	24h_Nostoc_R2_3	24h	Nostoc	2	3	OTHER	19
Conso_swath_24hC_29112018_R2_3.wiff.scan	24h_Nostoc_R2_3	24h	Nostoc	2	3	RAW	2714
Conso_swath_24hC_29112018_R3_1.wiff	24h_Nostoc_R3_1	24h	Nostoc	3	1	RAW	16
Conso_swath_24hC_29112018_R3_1.wiff.1.~idx2	24h_Nostoc_R3_1	24h	Nostoc	3	1	OTHER	19
Conso_swath_24hC_29112018_R3_1.wiff.scan	24h_Nostoc_R3_1	24h	Nostoc	3	1	RAW	3185
Conso_swath_24hC_29112018_R3_2.wiff	24h_Nostoc_R3_2	24h	Nostoc	3	2	RAW	16
Conso_swath_24hC_29112018_R3_2.wiff.1.~idx2	24h_Nostoc_R3_2	24h	Nostoc	3	2	OTHER	19
Conso_swath_24hC_29112018_R3_2.wiff.scan	24h_Nostoc_R3_2	24h	Nostoc	3	2	RAW	3181
Conso_swath_24hC_29112018_R3_3.wiff	24h_Nostoc_R3_3	24h	Nostoc	3	3	RAW	16
Conso_swath_24hC_29112018_R3_3.wiff.1.~idx2	24h_Nostoc_R3_3	24h	Nostoc	3	3	OTHER	19
Conso_swath_24hC_29112018_R3_3.wiff.scan	24h_Nostoc_R3_3	24h	Nostoc	3	3	RAW	3153
Conso_swath_24hP_04122018P_R1_1.wiff	24h_Oryza_R1_1	24h	Oryza	1	1	RAW	16
Conso_swath_24hP_04122018P_R1_1.wiff.1.~idx2	24h_Oryza_R1_1	24h	Oryza	1	1	OTHER	19
Conso_swath_24hP_04122018P_R1_1.wiff.scan	24h_Oryza_R1_1	24h	Oryza	1	1	RAW	3470
Conso_swath_24hP_04122018P_R1_2.wiff	24h_Oryza_R1_2	24h	Oryza	1	2	RAW	16
Conso_swath_24hP_04122018P_R1_2.wiff.1.~idx2	24h_Oryza_R1_2	24h	Oryza	1	2	OTHER	19
Conso_swath_24hP_04122018P_R1_2.wiff.scan	24h_Oryza_R1_2	24h	Oryza	1	2	RAW	3539
Conso_swath_24hP_04122018P_R1_3.wiff	24h_Oryza_R1_3	24h	Oryza	1	3	RAW	16
Conso_swath_24hP_04122018P_R1_3.wiff.1.~idx2	24h_Oryza_R1_3	24h	Oryza	1	3	OTHER	19
Conso_swath_24hP_04122018P_R1_3.wiff.scan	24h_Oryza_R1_3	24h	Oryza	1	3	RAW	3614
Conso_swath_24hP_04122018P_R2_1.wiff	24h_Oryza_R2_1	24h	Oryza	2	1	RAW	16
Conso_swath_24hP_04122018P_R2_1.wiff.1.~idx2	24h_Oryza_R2_1	24h	Oryza	2	1	OTHER	19
Conso_swath_24hP_04122018P_R2_1.wiff.scan	24h_Oryza_R2_1	24h	Oryza	2	1	RAW	3300
Conso_swath_24hP_04122018P_R2_2.wiff	24h_Oryza_R2_2	24h	Oryza	2	2	RAW	16
Conso_swath_24hP_04122018P_R2_2.wiff.1.~idx2	24h_Oryza_R2_2	24h	Oryza	2	2	OTHER	19
Conso_swath_24hP_04122018P_R2_2.wiff.scan	24h_Oryza_R2_2	24h	Oryza	2	2	RAW	3185
Conso_swath_24hP_04122018P_R2_3.wiff	24h_Oryza_R2_3	24h	Oryza	2	3	RAW	16
Conso_swath_24hP_04122018P_R2_3.wiff.1.~idx2	24h_Oryza_R2_3	24h	Oryza	2	3	OTHER	19
Conso_swath_24hP_04122018P_R2_3.wiff.scan	24h_Oryza_R2_3	24h	Oryza	2	3	RAW	3152
Conso_swath_24hP_04122018P_R3_1.wiff	24h_Oryza_R3_1	24h	Oryza	3	1	RAW	16
Conso_swath_24hP_04122018P_R3_1.wiff.1.~idx2	24h_Oryza_R3_1	24h	Oryza	3	1	OTHER	19
Conso_swath_24hP_04122018P_R3_1.wiff.scan	24h_Oryza_R3_1	24h	Oryza	3	1	RAW	3272
Conso_swath_24hP_04122018P_R3_2.wiff	24h_Oryza_R3_2	24h	Oryza	3	2	RAW	16
Conso_swath_24hP_04122018P_R3_2.wiff.1.~idx2	24h_Oryza_R3_2	24h	Oryza	3	2	OTHER	19
Conso_swath_24hP_04122018P_R3_2.wiff.scan	24h_Oryza_R3_2	24h	Oryza	3	2	RAW	3217
Conso_swath_24hP_04122018P_R3_3.wiff	24h_Oryza_R3_3	24h	Oryza	3	3	RAW	16
Conso_swath_24hP_04122018P_R3_3.wiff.1.~idx2	24h_Oryza_R3_3	24h	Oryza	3	3	OTHER	19
Conso_swath_24hP_04122018P_R3_3.wiff.scan	24h_Oryza_R3_3	24h	Oryza	3	3	RAW	3120
Conso_Swath24hCplusP_05122018R1_1.wiff	24h_Nostoc+Oryza_R1_1	24h	Nostoc+Oryza	1	1	RAW	16
Conso_Swath24hCplusP_05122018R1_1.wiff.1.~idx2	24h_Nostoc+Oryza_R1_1	24h	Nostoc+Oryza	1	1	OTHER	19
Conso_Swath24hCplusP_05122018R1_1.wiff.scan	24h_Nostoc+Oryza_R1_1	24h	Nostoc+Oryza	1	1	RAW	3586
Conso_Swath24hCplusP_05122018R1_2.wiff	24h_Nostoc+Oryza_R1_2	24h	Nostoc+Oryza	1	2	RAW	16
Conso_Swath24hCplusP_05122018R1_2.wiff.1.~idx2	24h_Nostoc+Oryza_R1_2	24h	Nostoc+Oryza	1	2	OTHER	19
Conso_Swath24hCplusP_05122018R1_2.wiff.scan	24h_Nostoc+Oryza_R1_2	24h	Nostoc+Oryza	1	2	RAW	3685
Conso_Swath24hCplusP_05122018R1_3.wiff	24h_Nostoc+Oryza_R1_3	24h	Nostoc+Oryza	1	3	RAW	16
Conso_Swath24hCplusP_05122018R1_3.wiff.1.~idx2	24h_Nostoc+Oryza_R1_3	24h	Nostoc+Oryza	1	3	OTHER	19
Conso_Swath24hCplusP_05122018R1_3.wiff.scan	24h_Nostoc+Oryza_R1_3	24h	Nostoc+Oryza	1	3	RAW	3658
Conso_Swath24hCplusP_05122018R2_1.wiff	24h_Nostoc+Oryza_R2_1	24h	Nostoc+Oryza	2	1	RAW	16
Conso_Swath24hCplusP_05122018R2_1.wiff.1.~idx2	24h_Nostoc+Oryza_R2_1	24h	Nostoc+Oryza	2	1	OTHER	19
Conso_Swath24hCplusP_05122018R2_1.wiff.scan	24h_Nostoc+Oryza_R2_1	24h	Nostoc+Oryza	2	1	RAW	3595
Conso_Swath24hCplusP_05122018R2_2.wiff	24h_Nostoc+Oryza_R2_2	24h	Nostoc+Oryza	2	2	RAW	16
Conso_Swath24hCplusP_05122018R2_2.wiff.1.~idx2	24h_Nostoc+Oryza_R2_2	24h	Nostoc+Oryza	2	2	OTHER	19
Conso_Swath24hCplusP_05122018R2_2.wiff.scan	24h_Nostoc+Oryza_R2_2	24h	Nostoc+Oryza	2	2	RAW	3519
Conso_Swath24hCplusP_05122018R2_3.wiff	24h_Nostoc+Oryza_R2_3	24h	Nostoc+Oryza	2	3	RAW	16
Conso_Swath24hCplusP_05122018R2_3.wiff.1.~idx2	24h_Nostoc+Oryza_R2_3	24h	Nostoc+Oryza	2	3	OTHER	19
Conso_Swath24hCplusP_05122018R2_3.wiff.scan	24h_Nostoc+Oryza_R2_3	24h	Nostoc+Oryza	2	3	RAW	3478
Conso_Swath24hCplusP_05122018R3_1.wiff	24h_Nostoc+Oryza_R3_1	24h	Nostoc+Oryza	3	1	RAW	16
Conso_Swath24hCplusP_05122018R3_1.wiff.1.~idx2	24h_Nostoc+Oryza_R3_1	24h	Nostoc+Oryza	3	1	OTHER	19
Conso_Swath24hCplusP_05122018R3_1.wiff.scan	24h_Nostoc+Oryza_R3_1	24h	Nostoc+Oryza	3	1	RAW	3522
Conso_Swath24hCplusP_05122018R3_2.wiff	24h_Nostoc+Oryza_R3_2	24h	Nostoc+Oryza	3	2	RAW	16
Conso_Swath24hCplusP_05122018R3_2.wiff.1.~idx2	24h_Nostoc+Oryza_R3_2	24h	Nostoc+Oryza	3	2	OTHER	19
Conso_Swath24hCplusP_05122018R3_2.wiff.scan	24h_Nostoc+Oryza_R3_2	24h	Nostoc+Oryza	3	2	RAW	3554
Conso_Swath24hCplusP_05122018R3_3.wiff	24h_Nostoc+Oryza_R3_3	24h	Nostoc+Oryza	3	3	RAW	16
Conso_Swath24hCplusP_05122018R3_3.wiff.1.~idx2	24h_Nostoc+Oryza_R3_3	24h	Nostoc+Oryza	3	3	OTHER	19
Conso_Swath24hCplusP_05122018R3_3.wiff.scan	24h_Nostoc+Oryza_R3_3	24h	Nostoc+Oryza	3	3	RAW	3499
Conso_Swath7d_C_10122018_R1_1.wiff	24h_Nostoc_R1_1	7d	Nostoc	1	1	RAW	16
Conso_Swath7d_C_10122018_R1_1.wiff.1.~idx2	24h_Nostoc_R1_1	7d	Nostoc	1	1	OTHER	19
Conso_Swath7d_C_10122018_R1_1.wiff.scan	24h_Nostoc_R1_1	7d	Nostoc	1	1	RAW	2985
Conso_Swath7d_C_10122018_R1_2.wiff	24h_Nostoc_R1_2	7d	Nostoc	1	2	RAW	16
Conso_Swath7d_C_10122018_R1_2.wiff.1.~idx2	24h_Nostoc_R1_2	7d	Nostoc	1	2	OTHER	19
Conso_Swath7d_C_10122018_R1_2.wiff.scan	24h_Nostoc_R1_2	7d	Nostoc	1	2	RAW	3042
Conso_Swath7d_C_10122018_R1_3.wiff	7d_Nostoc_R1_3	7d	Nostoc	1	3	RAW	16
Conso_Swath7d_C_10122018_R1_3.wiff.1.~idx2	7d_Nostoc_R1_3	7d	Nostoc	1	3	OTHER	19
Conso_Swath7d_C_10122018_R1_3.wiff.scan	7d_Nostoc_R1_3	7d	Nostoc	1	3	RAW	3031
Conso_Swath7d_C_10122018_R2_1.wiff	7d_Nostoc_R2_1	7d	Nostoc	2	1	RAW	16
Conso_Swath7d_C_10122018_R2_1.wiff.1.~idx2	7d_Nostoc_R2_1	7d	Nostoc	2	1	OTHER	19
Conso_Swath7d_C_10122018_R2_1.wiff.scan	7d_Nostoc_R2_1	7d	Nostoc	2	1	RAW	3009
Conso_Swath7d_C_10122018_R2_2.wiff	7d_Nostoc_R2_2	7d	Nostoc	2	2	RAW	16
Conso_Swath7d_C_10122018_R2_2.wiff.1.~idx2	7d_Nostoc_R2_2	7d	Nostoc	2	2	OTHER	19
Conso_Swath7d_C_10122018_R2_2.wiff.scan	7d_Nostoc_R2_2	7d	Nostoc	2	2	RAW	3074
Conso_Swath7d_C_10122018_R2_3.wiff	7d_Nostoc_R2_3	7d	Nostoc	2	3	RAW	16
Conso_Swath7d_C_10122018_R2_3.wiff.1.~idx2	7d_Nostoc_R2_3	7d	Nostoc	2	3	OTHER	19
Conso_Swath7d_C_10122018_R2_3.wiff.scan	7d_Nostoc_R2_3	7d	Nostoc	2	3	RAW	2726
Conso_Swath7d_C_10122018_R3_1.wiff	7d_Nostoc_R3_1	7d	Nostoc	3	1	RAW	16
Conso_Swath7d_C_10122018_R3_1.wiff.1.~idx2	7d_Nostoc_R3_1	7d	Nostoc	3	1	OTHER	19
Conso_Swath7d_C_10122018_R3_1.wiff.scan	7d_Nostoc_R3_1	7d	Nostoc	3	1	RAW	2847
Conso_Swath7d_C_10122018_R3_2.wiff	7d_Nostoc_R3_2	7d	Nostoc	3	2	RAW	16
Conso_Swath7d_C_10122018_R3_2.wiff.1.~idx2	7d_Nostoc_R3_2	7d	Nostoc	3	2	OTHER	19
Conso_Swath7d_C_10122018_R3_2.wiff.scan	7d_Nostoc_R3_2	7d	Nostoc	3	2	RAW	3126
Conso_Swath7d_C_10122018_R3_3.wiff	7d_Nostoc_R3_3	7d	Nostoc	3	3	RAW	16
Conso_Swath7d_C_10122018_R3_3.wiff.1.~idx2	7d_Nostoc_R3_3	7d	Nostoc	3	3	OTHER	19
Conso_Swath7d_C_10122018_R3_3.wiff.scan	7d_Nostoc_R3_3	7d	Nostoc	3	3	RAW	3122
Conso_Swath7d_CP_19122018_R1_1.wiff	7d_Nostoc+Oryza_R1_1	7d	Nostoc+Oryza	1	1	RAW	16
Conso_Swath7d_CP_19122018_R1_1.wiff.1.~idx2	7d_Nostoc+Oryza_R1_1	7d	Nostoc+Oryza	1	1	OTHER	19
Conso_Swath7d_CP_19122018_R1_1.wiff.scan	7d_Nostoc+Oryza_R1_1	7d	Nostoc+Oryza	1	1	RAW	3926
Conso_Swath7d_CP_19122018_R1_2.wiff	7d_Nostoc+Oryza_R1_2	7d	Nostoc+Oryza	1	2	RAW	16
Conso_Swath7d_CP_19122018_R1_2.wiff.1.~idx2	7d_Nostoc+Oryza_R1_2	7d	Nostoc+Oryza	1	2	OTHER	19
Conso_Swath7d_CP_19122018_R1_2.wiff.scan	7d_Nostoc+Oryza_R1_2	7d	Nostoc+Oryza	1	2	RAW	3846
Conso_Swath7d_CP_19122018_R1_3.wiff	7d_Nostoc+Oryza_R1_3	7d	Nostoc+Oryza	1	3	RAW	16
Conso_Swath7d_CP_19122018_R1_3.wiff.1.~idx2	7d_Nostoc+Oryza_R1_3	7d	Nostoc+Oryza	1	3	OTHER	19
Conso_Swath7d_CP_19122018_R1_3.wiff.scan	7d_Nostoc+Oryza_R1_3	7d	Nostoc+Oryza	1	3	RAW	3965
Conso_Swath7d_CP_19122018_R2_1.wiff	7d_Nostoc+Oryza_R2_1	7d	Nostoc+Oryza	2	1	RAW	16
Conso_Swath7d_CP_19122018_R2_1.wiff.1.~idx2	7d_Nostoc+Oryza_R2_1	7d	Nostoc+Oryza	2	1	OTHER	19
Conso_Swath7d_CP_19122018_R2_1.wiff.scan	7d_Nostoc+Oryza_R2_1	7d	Nostoc+Oryza	2	1	RAW	4005
Conso_Swath7d_CP_19122018_R2_2.wiff	7d_Nostoc+Oryza_R2_2	7d	Nostoc+Oryza	2	2	RAW	16
Conso_Swath7d_CP_19122018_R2_2.wiff.1.~idx2	7d_Nostoc+Oryza_R2_2	7d	Nostoc+Oryza	2	2	OTHER	19
Conso_Swath7d_CP_19122018_R2_2.wiff.scan	7d_Nostoc+Oryza_R2_2	7d	Nostoc+Oryza	2	2	RAW	3885
Conso_Swath7d_CP_19122018_R2_3.wiff	7d_Nostoc+Oryza_R2_3	7d	Nostoc+Oryza	2	3	RAW	16
Conso_Swath7d_CP_19122018_R2_3.wiff.1.~idx2	7d_Nostoc+Oryza_R2_3	7d	Nostoc+Oryza	2	3	OTHER	19
Conso_Swath7d_CP_19122018_R2_3.wiff.scan	7d_Nostoc+Oryza_R2_3	7d	Nostoc+Oryza	2	3	RAW	3925
Conso_Swath7d_CP_19122018_R3_1.wiff	7d_Nostoc+Oryza_R3_1	7d	Nostoc+Oryza	3	1	RAW	16
Conso_Swath7d_CP_19122018_R3_1.wiff.1.~idx2	7d_Nostoc+Oryza_R3_1	7d	Nostoc+Oryza	3	1	OTHER	19
Conso_Swath7d_CP_19122018_R3_1.wiff.scan	7d_Nostoc+Oryza_R3_1	7d	Nostoc+Oryza	3	1	RAW	3835
Conso_Swath7d_CP_19122018_R3_2.wiff	7d_Nostoc+Oryza_R3_2	7d	Nostoc+Oryza	3	2	RAW	16
Conso_Swath7d_CP_19122018_R3_2.wiff.1.~idx2	7d_Nostoc+Oryza_R3_2	7d	Nostoc+Oryza	3	2	OTHER	19
Conso_Swath7d_CP_19122018_R3_2.wiff.scan	7d_Nostoc+Oryza_R3_2	7d	Nostoc+Oryza	3	2	RAW	3813
Conso_Swath7d_CP_19122018_R3_3.wiff	7d_Nostoc+Oryza_R3_3	7d	Nostoc+Oryza	3	3	RAW	16
Conso_Swath7d_CP_19122018_R3_3.wiff.1.~idx2	7d_Nostoc+Oryza_R3_3	7d	Nostoc+Oryza	3	3	OTHER	19
Conso_Swath7d_CP_19122018_R3_3.wiff.scan	7d_Nostoc+Oryza_R3_3	7d	Nostoc+Oryza	3	3	RAW	3872
Conso_Swath7d_P_15122018_R1_1.wiff	7d_Oryza_R1_1	7d	Oryza	1	1	RAW	16
Conso_Swath7d_P_15122018_R1_1.wiff.1.~idx2	7d_Oryza_R1_1	7d	Oryza	1	1	OTHER	19
Conso_Swath7d_P_15122018_R1_1.wiff.scan	7d_Oryza_R1_1	7d	Oryza	1	1	RAW	3233
Conso_Swath7d_P_15122018_R1_2.wiff	7d_Oryza_R1_2	7d	Oryza	1	2	RAW	16
Conso_Swath7d_P_15122018_R1_2.wiff.1.~idx2	7d_Oryza_R1_2	7d	Oryza	1	2	OTHER	19
Conso_Swath7d_P_15122018_R1_2.wiff.scan	7d_Oryza_R1_2	7d	Oryza	1	2	RAW	3281
Conso_Swath7d_P_15122018_R1_3.wiff	7d_Oryza_R1_3	7d	Oryza	1	3	RAW	16
Conso_Swath7d_P_15122018_R1_3.wiff.1.~idx2	7d_Oryza_R1_3	7d	Oryza	1	3	OTHER	19
Conso_Swath7d_P_15122018_R1_3.wiff.scan	7d_Oryza_R1_3	7d	Oryza	1	3	RAW	3144
Conso_Swath7d_P_15122018_R2_1.wiff	7d_Oryza_R2_1	7d	Oryza	2	1	RAW	16
Conso_Swath7d_P_15122018_R2_1.wiff.1.~idx2	7d_Oryza_R2_1	7d	Oryza	2	1	OTHER	19
Conso_Swath7d_P_15122018_R2_1.wiff.scan	7d_Oryza_R2_1	7d	Oryza	2	1	RAW	3534
Conso_Swath7d_P_15122018_R2_2.wiff	7d_Oryza_R2_2	7d	Oryza	2	2	RAW	16
Conso_Swath7d_P_15122018_R2_2.wiff.1.~idx2	7d_Oryza_R2_2	7d	Oryza	2	2	OTHER	19
Conso_Swath7d_P_15122018_R2_2.wiff.scan	7d_Oryza_R2_2	7d	Oryza	2	2	RAW	3460
Conso_Swath7d_P_15122018_R2_3.wiff	7d_Oryza_R2_3	7d	Oryza	2	3	RAW	16
Conso_Swath7d_P_15122018_R2_3.wiff.1.~idx2	7d_Oryza_R2_3	7d	Oryza	2	3	OTHER	19
Conso_Swath7d_P_15122018_R2_3.wiff.scan	7d_Oryza_R2_3	7d	Oryza	2	3	RAW	3454
Conso_Swath7d_P_15122018_R3_1.wiff	7d_Oryza_R3_1	7d	Oryza	3	1	RAW	16
Conso_Swath7d_P_15122018_R3_1.wiff.1.~idx2	7d_Oryza_R3_1	7d	Oryza	3	1	OTHER	19
Conso_Swath7d_P_15122018_R3_1.wiff.scan	7d_Oryza_R3_1	7d	Oryza	3	1	RAW	3188
Conso_Swath7d_P_15122018_R3_2.wiff	7d_Oryza_R3_2	7d	Oryza	3	2	RAW	16
Conso_Swath7d_P_15122018_R3_2.wiff.1.~idx2	7d_Oryza_R3_2	7d	Oryza	3	2	OTHER	19
Conso_Swath7d_P_15122018_R3_2.wiff.scan	7d_Oryza_R3_2	7d	Oryza	3	2	RAW	3103
Conso_Swath7d_P_15122018_R3_3.wiff	7d_Oryza_R3_3	7d	Oryza	3	3	RAW	16
Conso_Swath7d_P_15122018_R3_3.wiff.1.~idx2	7d_Oryza_R3_3	7d	Oryza	3	3	OTHER	19
Conso_Swath7d_P_15122018_R3_3.wiff.scan	7d_Oryza_R3_3	7d	Oryza	3	3	RAW	3055
Nostoc_search.group						SEARCH	1670
nostoc_spectrum_library.txt						OTHER	80
Oryza_search.group						SEARCH	1612
oryza_spectrum_library.txt						OTHER	48
